# Supplementary material for: Spectroscopic and In Silico Studies on the Interaction of Substituted Pyrazolo[1,2-a]benzo[1,2,3,4]tetrazine-3-one Derivatives with c-Myc G4-DNA
Source: Int J Mol Sci. 2021 Jun 2;22(11):6028. doi: 10.3390/ijms22116028 (PMC8199725; doi:10.3390/ijms22116028)
Supplement: Supplementary file 1 [file ijms-22-06028-s001.zip]

Archive with 1 entries (1 files):
- ijms-1231735-supplementary.pdf
